# Supplementary material for: Approaches to preventing workplace sexual harassment of nurses or minimising its adverse consequences: a scoping review
Source: BMC Nurs. 2025 Dec 8;25:30. doi: 10.1186/s12912-025-04179-2 (PMC12797375; doi:10.1186/s12912-025-04179-2)
Supplement: Supplementary file 1 — Supplementary Material 1 [file 12912_2025_4179_MOESM1_ESM.txt]

### Metadata 'Approaches to preventing workplace sexual harassment of nurses or minimising its adverse consequences: A scoping review' ###
## Specified In- Exclusion criteria ##
Inclusion if:
- Focus on the population of nurses
- Focus on sexual harassment, sexual abuse, sexual assault, sexual violence
- Every kind of approach to prevent sexual harassment or mitigate its adverse consequences on any level (individual, organisational and network)
- All nursing settings, work related
- All research types and non-scientific methods (e.g. guidelines, commentary papers, expert opinions) in English or German of any year

Excluison if:
- Focus on other healthcare professions, family caregivers or informal caregivers
- Focus on other types of workplace violence
- No focus on approaches
- Focus on nurses’ private life (no focus on nurses’ workplace)
- No reference to any empirical or non-empirical research 
- Record languages other than English or German


## General information ##
Date of data collection: 01.07.2024
Software for data collection (data base): 
	- MEDLINE searched via Ovid
	- CINAHL Ultimate searched via EBSCO
	- PsycInfo searched via EBSCO
	- Cochrane searched via Chochrane Library

Software for data collection (supplementary search strategy): 
	- Google
	- Google Scholar
	- Trial Registries
	- Evidence-based guidelines
	- Grey literature plaforms
	- Scopus


Hardware for data collection: list each hardware separately
	- EndNote 20
	- Covidence
	- MAXQDA

## Search Stings data base ##
MEDLINE:
(nurs*.ti,ab. or exp Nurses/ or exp Nursing Staff/ or Nursing Assistants/) AND (((sexual*.ti,ab.) ADJ3 (harass*.ti,ab. OR assault.ti,ab. OR violence.ti,ab. OR abuse.ti,ab.) OR exp "Sexual Harassment"/ or exp "Workplace Violence"/ or "Sex Offenses"/) AND ((prevent*.ti,ab. OR intervention*.ti,ab. OR measure*.ti,ab. OR action*.ti,ab. OR stop*.ti,ab. OR reduce*.ti,ab. OR strateg*.ti,ab. OR protect*.ti,ab.) OR exp "Coping Skills"/))
	#1227 Hits (01.07.2024)

CINAHL Ultimate:
( ((TI nurs* OR AB nurs*) OR (MH Nurses+) OR (MH "Students, Nursing") OR (MH "Certified Nursing Assistants")) ) AND ( ((((TI sexual* OR AB sexual*)) N3 ((TI harass* OR AB harass*) OR (TI assault OR AB assault) OR (TI violence OR AB violence) OR (TI abuse OR AB abuse)) OR (MH "Sexual Harassment+") OR (MH "Workplace Violence+")) ) AND ( (((TI prevent* OR AB prevent*) OR (TI intervention* OR AB intervention*) OR (TI measure* OR AB measure*) OR (TI action* OR AB action*) OR (TI stop* OR AB stop*) OR (TI reduce* OR AB reduce*) OR (TI strateg* OR AB strateg*) OR (TI protect* OR AB protect*)) OR (MH "Coping"))) )
	#1835 Hits (01.07.2024)

PsycInfo:
((TI nurs* OR AB nurs*) OR (DE "Nurses") OR (DE "Nursing") OR (DE "Nursing Students")) AND ((((TI sexual* OR AB sexual*)) N3 ((TI harass* OR AB harass*) OR (TI assault OR AB assault) OR (TI violence OR AB violence) OR (TI abuse OR AB abuse)) OR (DE "Sexual Harassment") OR (DE "Workplace Violence") OR (DE "Sex Offenses") OR (DE "Sexual Violence")) AND (((TI prevent* OR AB prevent*) OR (TI intervention* OR AB intervention*) OR (TI measure* OR AB measure*) OR (TI action* OR AB action*) OR (TI stop* OR AB stop*) OR (TI reduce* OR AB reduce*) OR (TI strateg* OR AB strateg*) OR (TI protect* OR AB protect*)) OR (DE "Intervention") OR (DE "Prevention") OR (DE "Violence Prevention") OR (DE "Strategies") OR DE "Coping Behavior")
	#800 Hits (01.07.2024)

Cochrane:
(nurs*:ti,ab OR [mh “Nurses”] OR [mh "Nursing Staff"] OR [mh ^"Nursing Assistants"] OR [mh ^"Students, Nursing"]) AND (((sexual*:ti,ab) NEAR/3 (harass*:ti,ab OR assault:ti,ab OR violence:ti,ab OR abuse:ti,ab)) OR [mh "Sexual Harassment"] OR [mh "Workplace Violence"] OR [mh ^"Sex Offenses"]) AND ((prevent*:ti,ab OR intervention*:ti,ab OR measure*:ti,ab OR action*:ti,ab OR stop*:ti,ab OR reduce*:ti,ab OR strateg*:ti,ab OR protect*:ti,ab) OR [mh "Coping Skills"])
	#50 Hits (01.07.2024)

## Number of hits##
MEDLINE:
#1227 Hits (01.07.2024)

CINAHL Ultimate:
#1835 Hits (01.07.2024)

PsycInfo:
#800 Hits (01.07.2024)

Cochrane:
#50 Hits (01.07.2024)

#Total 3912Hits

## Number of hits after deduplication in EndNote ##
3912Hits - 1263detected duplicates = 2649Hits eligible for screening

## Number of hits title and abstract screening in Covidence ##
2649Hits imported into Covidence for title and abstract screening.
After assessment of 2 researchers (brss & quas) 2446Hits were excludet (2437Hits deemed as irrelevant; 9Hits further duplicates)

## Number of full-text screening ##
203Hits entered full-text screening in Covidence.
After assessment of 2 researchers (MMB & TQ) 179Hits were excluded 
	List reasons:
	- Article not in German or English (n=6)
	- Not about sexual harassment (n=87): Sexual harassment was not addressed at all in the record
	- No focus on sexual harassment (n=36): Sexual harassment was mentioned but was not the main focus; results were not reported separately.
	- Not about Interventions (n=7)
	- Wrong Population (n=10)
	- Trial registration (n=1)
	- Full text not found (n=25)
	- Informal & unreferenced sources (n=7)

## Number of Hits included from the database search ##
24Hits were included in the Scoping review and underwent Data extraction

###Supplementary Search Strategy ####
This scoping review also includes next to the search in databasis, grey literature, which will be searched via Google Scholar and nursing magazines.

In addition to the supplementary manual search in Google Scholar and care magazines, forward and backward citation tracking of the included studies will be conducted.

## 1. Supplementary Manual search in Google Scholar and care magazines ##
#Google Scholar#
https://scholar.google.com/
Search Terms: "Sexual harassment" AND intervention AND nurs*
Date: 30.10.24
Hits: ca. #25'800 
Included: #0 (first 10 Google-pages screened #100)

Search Terms: "sexuelle belästigung in der Pflege"
Date: 25.10.24
Hits: ca. #7'150
Included: #0 (first 10 Google-pages screened #100)


#Nursing Times#
https://www.nursingtimes.net
Search Terms: "sexual harassment AND interventions"
Date: 25.10.24
Hits: #9
Included: #0

#SBK-Magazin#
https://sbk-asi.ch/de/pdf-archiv
Search Terms: "sexuelle Belästigung UND interventionen"
Date: 25.10.2024
Hits: #358 
Included: #0
 

## 2. Trial Registries:
#EU Clinical Trials Register#
https://www.clinicaltrialsregister.eu/ctr-search/search
Search Terms: "sexual harassment AND nurs*"
Date: 25.10.2024
Hits: #0 
Included: #0

#WHO international clinical trial#
https://trialsearch.who.int/
Search Terms: "sexual harassment AND nurs*"
Date: 25.10.2024
Hits: #2 (1 duplicate, 1 not about intervention)
Included: #0

##ClinicalTrials.gov##
https://clinicaltrials.gov/
Search Terms: "sexual harassment | Other terms: Nursing OR Nursing Students OR Nurse's Role*"
Date: 25.10.2024
Hits: #1  (1 duplicate)
Included: #0

## 3. Evidence-based guidelines##
#NICE Guidelines##
https://www.nice.org.uk/guidance
Search Terms: "sexual harassment AND nurs*"
Date: 25.10.2024
Hits: #0 
Included: #0

#Nationale Versorgungs Leitlinien#
https://www.leitlinien.de/
Search Terms: "sexuelle belästigung"
Date: 25.10.2024
Hits: #0 
Included: #0

#FMH SAQM#
https://www.guidelines.fmh.ch/
Search Terms: "sexuelle Belästigung OR sexual harassment"
Date: 25.10.2024
Hits: #0 
Included: #0

#Guidelines International Network (GIN)#
https://guidelines.ebmportal.com/
Search Terms: "sexual harassment AND nurs*"
Date: 25.10.2024
Hits: #0 
Included: #0

##4. Grey literature platforms##
#The New York Academy of Medicine Library#
https://catalog.nyam.org/
Search Terms: "sexual harassment AND nurs*"
Date: 25.10.2024
Hits: #0 
Included: #0

#MedNar#
https://mednar.com/mednar/desktop/en/search.html
Search Terms: "sexual harassment AND nurs* AND intervention"
Date: 01.11.2024
Hits: #10'243 
Included: #0 (first 10 pages screened, #100)

## 5. Expert recommendation search / informal search ##
Records of recommendations from experts in the field or of the author's own prior Knowledge
Included: #2 
- SBK-2019: Verstehen Sie keinen Spass Schwester? 
- Micale-2021: Patient-to-Nurse Sexual Harassment 

###672 Total Hits sought for retrival supplementary search strategy 1-5 
--> Nr. Hits retrieved for full-text from supplementary search-strategy 1-5 (Google Scholar to expert recommendation/informal search): #5

## 6. Forward and Backward citation tracking ##
Forward & Backward citation tracking of all records included from the data base search (n=24)###
- Checking the cited (used references) and cited by reference according the title

##Chang-2021##
08.11.2024 - Scopus
##Backward citation tracking
#28 references total, 4 Full-text screened, 2 included:
- El-Ganzory-2014: Effect of educational guidelines program on internship nursing students facing sexual harassment behavior
- Arulogun-2013: Experience of sexual harassment and coping strategies among students of the school of nursing of a tertiary hospital in Southwest Nigeria
##Forward citation tracking
#16 cited by references total, 1 Full-text screened, 0 included

##Childers-Hermann-1993##
08.11.2024 - Scopus
##Backward citation tracking
#7 references total, 1 Full-textscreened, 0 included:
##Forward citation tracking
#1 cited by references total, 1 Full-text screened, 1 included (but already included):
- Valente-2004: Sexual harassment of nurses in the workplace

##Cogin-2007##
11.11.2024 - Scopus
##Backward citation tracking
#42 references total, 2 Full-text screened, 1 included (but already included):
- Hamlin-2002: Perioperative Nurses and Sexual Harassment
##Forward citation tracking
#15 cited by references total, 2 Full-text screened, 0 included

##David-2024##
12.11.2024 - Scopus
##Backward citation tracking
#13 references total, 3 Full-text screened, 2 included (but already included):
- Zeighami-2022: Strategies to prevent workplace sexual harassment among Iranian nurses: A qualitative study
- Ross-2019: Sexual Harassment in Nursing: Ethical Considerations and Recommendations
##Forward citation tracking
#0 cited by references total

##FallahiKhoshknab-2015##
12.11.2024 - Google Scholar
##Backward citation tracking
#24 references total, 2 Full-text screened, 1 included (but already included):
- Valente 2004: Sexual harassment of nurses in the workplace
##Forward citation tracking
#66 cited by references total, 2 Full-text screened, 1 included (but already included)
- Jenner-2022: Prevention Strategies for Sexual Harassment in Academic Medicine: A Qualitative Study

##Gardner-2001##
13.11.2024 - Scopus
##Backward citation tracking
#33 references total, 3 Full-text screened, 1 included:
- Davidhizar-1998: Sexual Harassment Where to Draw the Line
##Forward citation tracking
#6 cited by references total, 1 Full-text screened, 1 included (but already included)
- Ross-2019: Sexual Harassment in Nursing: Ethical Considerations and Recommendations

##Grieco-1984##
13.11.2024 - Scopus
##Backward citation tracking
#7 references total, 0 Full-text screened, 0 included:
##Forward citation tracking
#5 cited by references total, 0 Full-text screened, 0 included 

##Hamlin-2002##
13.11.2024 - Scopus
##Backward citation tracking
#46 references total, 4 Full-text screened, 2 included (but 1 already included):
- Childers-Hermann 1993: Awareness of sexual harassment: first step toward prevention
- Slagle King-1995: Ending the silent conspiracy: Sexual harassment in nursing
##Forward citation tracking
#17 cited by references total, 4 Full-text screened, 3 included (but already included):
- El-Ganzory-2014: Effect of educational guidelines program on internship nursing students facing sexual harassment behavior
- Cogin-2007: Managing sexual harassment more strategically: An analysis of environmental causes
- Valente-2004: Sexual harassment of nurses in the workplace

##Heinrich-1987##
13.11.2024 - Scopus
##Backward citation tracking
#5 references total, 0 Full-text screened, 0 included 
##Forward citation tracking
#11 cited by references total, 0 Full-text screened, 0 included 

##Jenner-2022##
13.11.2024 - Scopus
##Backward citation tracking
#61 references total, 3 Full-text screened, 1 included (but 1 already included):
- FallahiKhoshknab-2015: The Frequency, Contributing and Preventive Factors of Harassment towards Health Professionals in Iran
##Forward citation tracking
#23 cited by references total, 4 Full-text screened, 1 included (but already included):
- Zeighami-2022: Strategies to prevent workplace sexual harassment among Iranian nurses: A qualitative study

##Kamchuchat-2008##
13.11.2024 - Scopus
##Backward citation tracking
#26 references total, 1 Full-text screened, 0 included 
##Forward citation tracking
#138 cited by references total, 9 Full-text screened, 1 included (but already included):
- Ross-2019: Sexual Harassment in Nursing: Ethical Considerations and Recommendations

##Kane-Urrabazo-2007##
13.11.2024 - Scopus
##Backward citation tracking
#25 references total, 0 Full-text screened, 0 included 
##Forward citation tracking
#6 cited by references total, 0 Full-text screened, 0 included 

##Kapoor-2021##
13.11.2024 - Scopus
##Backward citation tracking
#6 references total, 0 Full-text screened, 0 included 
##Forward citation tracking
#0 cited by references total

##Kaye-1996##
13.11.2024 - Scopus
##Backward citation tracking
#49 references total, 4 Full-text screened, 3 included (but 2 already included):
- Childers-Hermann 1993: Awareness of sexual harassment: first step toward prevention
- Grieco-1984: Suggestions for management of sexual harassment of nurses
- Julius-1990: Sexual harassment. Legal issues, implications for nurses
##Forward citation tracking
#14 cited by references total, 1 Full-text screened, 1 included (but already included):
- Valente-2004: Sexual harassment of nurses in the workplace

##Kettl-1993##
13.11.2024 - Scopus
##Backward citation tracking
#9 references total, 1 Full-text screened, 0 included 
##Forward citation tracking
#14 cited by references total, 0 Full-text screened, 0 included 

##Kikuchi-2024##
13.11.2024 - Scopus
##Backward citation tracking
#25 references total, 0 Full-text screened, 0 included 
##Forward citation tracking
#0 cited by references total, 0 Full-text screened, 0 included 

##LeeValentine-2024##
13.11.2024 - Google Scholar
##Backward citation tracking
#94 references total, 4 Full-text screened, 2 included (but already included):
- Jenner-2022: Prevention strategies for sexual harassment in academic medicine: A qualitative study.
- Ross-2019: Sexual harassment in nursing: Ethical considerations and recommendations.
##Forward citation tracking
#0 cited by references total, 0 Full-text screened, 0 included 

##Moore-1999##
15.11.2024 - Scopus
##Backward citation tracking
#13 references total, 0 Full-text screened, 0 included:
##Forward citation tracking
#1 cited by references total, 0 Full-text screened, 0 included

##Neuhs-1994##
15.11.2024 - Scopus
##Backward citation tracking
#15 references total, 2 Full-text screened, 0 included:
##Forward citation tracking
#6 cited by references total, 2 Full-text screened, 0 included  

##Ross-2019##
15.11.2024 - Scopus
##Backward citation tracking
#49 references total, 4 Full-text screened, 2 included (but already included):
- Gardner-2001: Sexual harassment in healthcare: strategies for employers
- Kamchuchat-2009: Workplace violence directed at nursing staff at a general hospital in southern Thailand
##Forward citation tracking
#16 cited by references total, 4 Full-text screened, 3 included (but 2 already included): 
- David-2024: Dealing with sexual harassment as nurses and nursing students
- Zeighami-2022: Strategies to prevent workplace sexual harassment among Iranian nurses: A qualitative study
- Uslu 2021: The gray zone of patient-nurse communication: Inappropriate sexual behavior

##SonChae-2023/Kim-2023##
15.11.2024 - Scopus
##Backward citation tracking
#22 references total, 1 Full-text screened, 0 included 
##Forward citation tracking
#3 cited by references total, 2 Full-text screened, 0 included 

##Valente-2004##
15.11.2024 - Scopus
##Backward citation tracking
#28 references total, 3 Full-text screened, 2 included (but already included):
- Hamlin-2002: Perioperative nurses and sexual harassment
- Childers-Hermann 1993: Awareness of sexual harassment: first step toward prevention
##Forward citation tracking
#32 cited by references total, 1 Full-text screened, 0 included 

##West-1995##
15.11.2024 - Scopus
##Backward citation tracking
#31 references total, 3 Full-text screened, 0 included 
##Forward citation tracking
#1 cited by references total, 0 Full-text screened, 0 included 

##Zeighami-2022##
15.11.2024 - Scopus
##Backward citation tracking
#31 references total, 2 Full-text screened, 2 included (but already included):
- Jenner-2022: Prevention strategies for sexual harassment in academic medicine: A qualitative study.
- Ross-2019: Sexual harassment in nursing: Ethical considerations and recommendations.
##Forward citation tracking
#7 cited by references total, 5 Full-text screened, 1 included (but already included):
- David-2024: Dealing with sexual harassment as nurses and nursing students


###1087 Total Hits citation Tracking (sought for retrival)
(#689 references & #398 cited by) 
--> Nr. Hits retrieved for full-text from citation tracking (Forward + Backward): #86


###91 Hits assessed for eligibility supplementary search###
Supplementary search-strategy 1-5: #5
Hits citation tracking: #86

## Exclusion reasons supplementary search-strategy 1-6 ##
After assessment of 1 researchers (MMB) 83Hits were excluded 
	List reasons:
	- Article not in German or English (n=5)
	- Not about sexual harassment (n=7)
	- No focus on sexual harassment (n=3)
	- Not about Interventions (n=11)
	- Wrong Population (n=20)
	- Full text not found (n=7)
	- Duplicates (n=30)

## Number of Hits included from alternative/supplementary search strategies ##
8 Hits were included from alternative search strategies
